# Supplementary material for: Human immunodeficiency virus accelerates brain aging and disrupts the trajectory of glymphatic clearance in aging brain
Source: Front Psychiatry. 2025 May 28;16:1509093. doi: 10.3389/fpsyt.2025.1509093 (PMC12152579; doi:10.3389/fpsyt.2025.1509093)
Supplement: Supplementary file 2 [file Table2.xlsx]

## Sheet: Sheet1
Unpaird t test for Glymphatic Performance Across Age groups
	HC				HIV
	Young	Old	P	t	Young	Old	P	t
ALPS_L	1.571±0.1825	1.448±0.1666	0.0494	2.03	1.456±0.1320	1.411±0.1014	0.068	1.847
ALPS_R	1.556±0.1499	1.371±0.1670	0.0024	3.247	1.438±0.1588	1.387±0.1087	0.0706	1.829
ALPS_B	1.535±0.1331	1.404±0.1531	0.0137	2.582	1.446±0.1417	1.398±0.0985	0.0588	1.914
