# Supplementary material for: Human immunodeficiency virus accelerates brain aging and disrupts the trajectory of glymphatic clearance in aging brain
Source: Front Psychiatry. 2025 May 28;16:1509093. doi: 10.3389/fpsyt.2025.1509093 (PMC12152579; doi:10.3389/fpsyt.2025.1509093)
Supplement: Supplementary file 3 [file Table3.xlsx]

## Sheet: Sheet1
	Relationship between Brain-predicted age differences and Cognitive performance
Brain Region	FINE_MOTOR		Language		Working Memory		EXE_FUN		Learn Recall		Information Process
	r	P-value	r	P-value	r	P-value	r	P-value	r	P-value	r	P-value
Whole brain	-0.1093	0.3438	0.1231	0.2893	0.1427	0.2127	-0.09005	0.4519	0.08481	0.4574	0.08402	0.4705
External CSF	-0.254	0.0258	0.1332	0.2512	0.07133	0.5349	-0.2033	0.0867	0.1464	0.198	-0.092	0.4293
3rd ventricle	-0.1423	0.217	0.0656	0.5734	0.121	0.2914	-0.1626	0.1724	0.0733	0.5209	0.02725	0.8152
4th ventricle	-0.1154	0.3175	-0.02897	0.8038	0.07941	0.4895	-0.06228	0.6033	0.04866	0.6702	-0.1208	0.2985
Right accumbens	-0.1213	0.2935	0.1219	0.2941	0.1272	0.2672	-0.1172	0.3268	0.03422	0.7646	0.03965	0.7338
Left accumbens	-0.2273	0.0468	0.08703	0.4547	0.1264	0.27	-0.1808	0.1285	0.05487	0.631	0.0211	0.8565
Right amygdala	-0.1616	0.1603	0.1111	0.3394	0.1361	0.2349	-0.1067	0.3722	0.0849	0.4569	-0.003654	0.975
Left amygdala	-0.2534	0.0262	0.03163	0.7862	0.09399	0.4131	-0.1411	0.237	0.1258	0.2692	-0.08061	0.4888
Brainstem	-0.09318	0.4202	-0.008859	0.9395	0.07245	0.5285	-0.05715	0.6335	0.1014	0.3741	-0.07116	0.5413
Right caudate	-0.1003	0.3854	0.161	0.1647	0.141	0.2182	-0.1586	0.1834	0.04358	0.7029	0.05359	0.6457
Left caudate	-0.2338	0.0407	0.129	0.2667	0.125	0.2755	-0.22	0.0633	0.05114	0.6544	0.0103	0.9296
Right cerebellum exterior	-0.1146	0.3209	-0.04507	0.6991	0.08544	0.457	-0.05426	0.6508	-0.0008791	0.9939	-0.04099	0.7252
Left cerebellum exterior	-0.1513	0.1891	0.01217	0.9169	0.113	0.3247	-0.06296	0.5993	0.04807	0.674	-0.09315	0.4235
Right cerebellum White Matter	-0.0717	0.5355	-0.02107	0.8566	0.07971	0.4879	-0.02377	0.8429	0.0442	0.6989	-0.05241	0.653
Left cerebellum White Matter	-0.199	0.0828	-0.05303	0.6491	0.08221	0.4743	-0.1074	0.3691	0.0598	0.6006	-0.1418	0.2218
Right cerebral White Matter	-0.2295	0.0446	0.1904	0.0995	0.0984	0.3914	-0.2019	0.089	0.1043	0.3605	0.001883	0.9871
Left cerebral White Matter	-0.2987	0.0083	0.1056	0.364	0.1304	0.2551	-0.2134	0.0719	0.1322	0.2456	-0.08694	0.4552
Right hippocampus	-0.1297	0.261	0.1074	0.3556	0.1508	0.1874	-0.06297	0.5992	0.1186	0.2977	0.05321	0.648
Left hippocampus	-0.2433	0.033	-0.005566	0.9619	0.04043	0.7252	-0.1359	0.2551	0.1081	0.3429	-0.1029	0.3765
Right inf. lateral ventricle	-0.1578	0.1704	0.143	0.2178	0.1725	0.1309	-0.06819	0.5692	0.1525	0.1796	0.09028	0.438
Left inf. lateral ventricle	-0.2853	0.0119	0.02114	0.8562	0.03097	0.7878	-0.1492	0.2109	0.111	0.3302	-0.1096	0.3461
Right lateral ventricle	-0.143	0.2147	0.154	0.1841	0.1052	0.3595	-0.1629	0.1716	0.06941	0.5433	0.03036	0.7946
Left lateral ventricle	-0.269	0.018	0.1016	0.3826	0.1068	0.3519	-0.212	0.0738	0.09854	0.3876	-0.05291	0.6499
Right pallidum	-0.1009	0.3827	0.1281	0.2699	0.1196	0.2971	-0.1595	0.1807	0.03797	0.7397	0.06116	0.5997
Left pallidum	-0.2338	0.0407	0.08354	0.4731	0.1111	0.3329	-0.2022	0.0885	0.05239	0.6466	0.00427	0.9708
Right putamen	-0.1326	0.2502	0.1492	0.1984	0.1316	0.2508	-0.1434	0.2296	0.05896	0.6058	0.0708	0.5434
Left putamen	-0.2935	0.0096	0.1216	0.2953	0.08475	0.4607	-0.2206	0.0626	0.06556	0.5659	-0.01389	0.9052
Right thalamus	-0.07673	0.5071	0.09797	0.3998	0.09118	0.4272	-0.1423	0.2331	0.06389	0.5759	0.04986	0.6689
Left thalamus	-0.2049	0.0739	0.02549	0.827	0.0863	0.4525	-0.1875	0.1148	0.06267	0.5832	-0.02191	0.851
Right ventral DC	-0.1192	0.3019	0.06011	0.606	0.09011	0.4327	-0.1167	0.3291	0.07442	0.5145	0.00622	0.9575
Left ventral DC	-0.2023	0.0777	0.01239	0.9154	0.09098	0.4283	-0.1459	0.2214	0.107	0.3477	-0.03387	0.7715
Lobules I-V	-0.1146	0.3208	-0.04456	0.7023	0.0491	0.6695	-0.1007	0.4001	0.04925	0.6664	-0.08401	0.4706
Lobules VI-VII	-0.1633	0.156	-0.04002	0.7314	0.03199	0.781	-0.05951	0.6195	0.02405	0.8333	-0.1047	0.3682
Lobules VIII-X	-0.1758	0.1261	-0.03421	0.7692	0.08692	0.4492	-0.05674	0.6359	0.03208	0.779	-0.09751	0.402
Left basal forebrain	-0.2418	0.0341	0.05271	0.6511	0.1217	0.2886	-0.1648	0.1666	0.09941	0.3834	-0.02195	0.8507
Right basal forebrain	-0.1385	0.2297	0.1197	0.3032	0.1204	0.2938	-0.1156	0.3337	0.04624	0.6857	0.00786	0.9463
Right anterior cingulate gyrus	-0.1497	0.1938	0.1916	0.0972	0.1379	0.2287	-0.189	0.1118	0.01505	0.8952	0.00564	0.9614
Left anterior cingulate gyrus	-0.1937	0.0914	0.1802	0.1193	0.1538	0.1789	-0.2121	0.0736	0.02697	0.8135	-0.03996	0.7318
Right anterior insula	-0.1735	0.1314	0.1921	0.0964	0.1362	0.2345	-0.1382	0.247	0.09634	0.3983	0.05544	0.6343
Left anterior insula	-0.3452	0.0021	0.1553	0.1803	0.1248	0.2765	-0.2241	0.0585	0.1003	0.379	-0.03124	0.7888
Right anterior orbital gyrus	-0.165	0.1517	0.1401	0.2275	0.1966	0.0846	-0.1928	0.1046	0.01428	0.9006	-0.03394	0.771
Left anterior orbital gyrus	-0.2285	0.0456	0.1624	0.1611	0.1909	0.0941	-0.1258	0.2925	0.07179	0.5295	-0.11	0.3442
Right angular gyrus	-0.2248	0.0493	0.2341	0.0418	0.1724	0.1312	-0.1281	0.2834	0.1733	0.1266	0.06825	0.558
Left angular gyrus	-0.2287	0.0455	0.02379	0.8383	0.1185	0.3015	-0.1245	0.2973	0.09862	0.3872	-0.1012	0.3844
Right calcarine cortex	-0.1482	0.1984	0.007189	0.9509	0.05534	0.6304	-0.1318	0.2697	0.000557	0.9961	-0.05581	0.632
Left calcarine cortex	-0.1789	0.1196	-0.0597	0.6084	0.02799	0.8078	-0.1312	0.2718	0.05788	0.6124	-0.1125	0.3331
Right central operculum	-0.209	0.0682	0.1966	0.0887	0.103	0.3695	-0.1888	0.1121	0.09444	0.4077	0.06715	0.5644
Left central operculum	-0.3549	0.0015	0.1075	0.3555	0.1443	0.2073	-0.2425	0.0401	0.1056	0.3545	-0.1139	0.3271
Right cuneus	-0.1767	0.1241	0.07505	0.5194	0.04707	0.6824	-0.1285	0.2822	0.07876	0.4903	-0.03727	0.7492
Left cuneus	-0.1818	0.1135	-0.02925	0.802	0.07659	0.5051	-0.1671	0.1605	0.0621	0.5867	-0.06363	0.585
Right entorhinal area	-0.1442	0.2108	0.1323	0.2546	0.1399	0.222	-0.09887	0.4086	0.09787	0.3909	-0.01047	0.9285
Left entorhinal area	-0.2713	0.017	0.04789	0.6812	0.07316	0.5244	-0.1379	0.2482	0.1136	0.3188	-0.08653	0.4573
Right frontal operculum	-0.1789	0.1195	0.193	0.0949	0.129	0.2602	-0.1693	0.1552	0.09329	0.4135	0.04896	0.6745
Left frontal operculum	-0.3211	0.0044	0.1637	0.1578	0.1402	0.2208	-0.2414	0.0411	0.08009	0.4829	-0.04498	0.6997
Right frontal pole	-0.1575	0.1714	0.1449	0.2117	0.1519	0.1842	-0.1302	0.2758	0.03635	0.7504	0.08391	0.4711
Left frontal pole	-0.1066	0.3561	0.2238	0.052	0.1921	0.0921	-0.05884	0.6234	0.05118	0.6542	0.01242	0.9152
Right fusiform gyrus	-0.119	0.3027	0.09256	0.4265	0.1589	0.1646	-0.03913	0.7442	0.1363	0.231	0.08305	0.4757
Left fusiform gyrus	-0.2129	0.0631	-0.01309	0.9106	0.08608	0.4537	-0.09332	0.4356	0.08743	0.4436	-0.1117	0.3367
Right gyrus rectus	-0.1808	0.1156	0.09517	0.4135	0.1665	0.1451	-0.1395	0.2424	-0.0317	0.7815	-0.0699	0.5485
Left gyrus rectus	-0.2144	0.0612	0.08877	0.4457	0.1678	0.142	-0.1609	0.177	0.0118	0.9178	-0.104	0.3714
Right inf. occipital gyrus	-0.1407	0.2223	0.03392	0.7711	0.07696	0.503	-0.1063	0.3741	0.0651	0.5687	0.06405	0.5825
Left inf. occipital gyrus	-0.1226	0.2882	-0.0325	0.7804	0.06548	0.569	-0.1455	0.2225	0.03343	0.7699	-0.1021	0.3799
Right inf. temporal gyrus	-0.1488	0.1964	0.1245	0.2839	0.184	0.1068	-0.04612	0.7004	0.164	0.1486	0.1037	0.3727
Left inf. temporal gyrus	-0.269	0.018	-0.00824	0.9437	0.03938	0.7321	-0.1242	0.2987	0.08297	0.4673	-0.1287	0.2677
Right lingual gyrus	-0.141	0.2212	-8.397e-05	0.9994	0.04991	0.6643	-0.08766	0.464	0.01607	0.8882	-0.04201	0.7186
Left lingual gyrus	-0.1655	0.1504	-0.06228	0.593	0.02373	0.8366	-0.128	0.284	0.04967	0.6638	-0.128	0.2704
Right lateral orbital gyrus	-0.1629	0.157	0.1584	0.1717	0.1579	0.1672	-0.1468	0.2185	0.09547	0.4026	-0.02916	0.8026
Left lateral orbital gyrus	-0.2327	0.0417	0.1812	0.1172	0.1574	0.1687	-0.1706	0.1519	0.1028	0.3674	-0.1236	0.2874
Right middle cingulate gyrus	-0.1777	0.122	0.2488	0.0302	0.1018	0.3753	-0.2252	0.0572	0.1012	0.3748	-0.04741	0.6843
Left middle cingulate gyrus	-0.2255	0.0486	0.2494	0.0298	0.1361	0.2348	-0.2105	0.076	0.1235	0.2783	-0.04931	0.6723
Right medial frontal cortex	-0.186	0.1053	0.1067	0.359	0.1946	0.0878	-0.1736	0.1448	-0.04127	0.718	-0.04337	0.7099
Left medial frontal cortex	-0.2069	0.0709	0.1111	0.3392	0.1859	0.1032	-0.1838	0.1223	-0.002247	0.9843	-0.06226	0.5931
Right middle frontal gyrus	-0.1879	0.1018	0.2825	0.0134	0.1519	0.1844	-0.2372	0.0448	0.1415	0.2134	-0.0258	0.8249
Left middle frontal gyrus	-0.2397	0.0358	0.2096	0.0692	0.199	0.0806	-0.1869	0.116	0.1248	0.2731	-0.06293	0.5892
Right middle occipital gyrus	-0.2358	0.039	0.1581	0.1726	0.09553	0.4054	-0.1187	0.3207	0.1613	0.1556	0.05451	0.64
Left middle occipital gyrus	-0.2003	0.0807	-0.0139	0.9051	0.1309	0.2532	-0.1381	0.2474	0.05592	0.6245	-0.06051	0.6036
Right medial orbital gyrus	-0.1781	0.1211	0.103	0.376	0.1446	0.2067	-0.1469	0.2182	-0.01813	0.874	-0.04459	0.7021
Left medial orbital gyrus	-0.2366	0.0383	0.06458	0.5794	0.1586	0.1655	-0.1567	0.1886	0.05933	0.6035	-0.09867	0.3964
Right postcentral gyrus medial segment	-0.1034	0.3708	0.1913	0.0979	0.1912	0.0936	-0.1027	0.3906	0.07821	0.4933	0.07655	0.511
Left postcentral gyrus medial segment	-0.1266	0.2724	0.08023	0.4908	0.1115	0.3311	-0.0329	0.7838	0.06803	0.5513	0.02421	0.8356
Right precentral gyrus medial segment	-0.1568	0.1731	0.2056	0.0748	0.1749	0.1257	-0.1836	0.1227	0.08297	0.4673	-0.006422	0.9561
Left precentral gyrus medial segment	-0.1606	0.163	0.1391	0.2307	0.1202	0.2947	-0.1067	0.3726	0.0974	0.3931	0.0001788	0.9988
Right sup. frontal gyrus medial segment	-0.1595	0.1658	0.229	0.0466	0.1625	0.1552	-0.1922	0.1058	0.04509	0.6931	-0.05021	0.6667
Left sup. frontal gyrus medial segment	-0.1923	0.0938	0.2344	0.0415	0.2156	0.0579	-0.19	0.11	0.07607	0.5052	-0.06639	0.5688
Right middle temporal gyrus	-0.1722	0.1341	0.1451	0.2109	0.1743	0.1269	-0.07067	0.5553	0.1563	0.1689	0.1554	0.18
Left middle temporal gyrus	-0.2535	0.0261	0.04164	0.721	0.02086	0.8562	-0.1773	0.1362	0.05478	0.6316	-0.1549	0.1816
Right occipital pole	-0.1313	0.2551	0.07165	0.5385	0.0957	0.4046	-0.06906	0.5643	0.05112	0.6546	-0.02897	0.8038
Left occipital pole	-0.1195	0.3008	-0.01099	0.9249	0.1198	0.2962	-0.1296	0.2777	0.04443	0.6974	-0.03357	0.7734
Right occipital fusiform gyrus	-0.1604	0.1634	-0.02352	0.8401	0.06361	0.5801	-0.08771	0.4638	0.02068	0.8565	-0.01759	0.8801
Left occipital fusiform gyrus	-0.09861	0.3935	-0.0001811	0.9988	0.07873	0.4932	-0.09466	0.429	0.04282	0.7079	-0.1025	0.3782
Right opercular inf. frontal gyrus	-0.1749	0.1281	0.2613	0.0226	0.1075	0.3487	-0.2125	0.0731	0.1324	0.2447	0.07229	0.5349
Left opercular inf. frontal gyrus	-0.3061	0.0068	0.1796	0.1205	0.1673	0.1433	-0.2234	0.0593	0.1172	0.3038	-0.09169	0.4308
Right orbital inf. frontal gyrus	-0.1848	0.1077	0.1806	0.1185	0.1386	0.2262	-0.1421	0.2339	0.1125	0.3235	0.006481	0.9557
Left orbital inf. frontal gyrus	-0.3039	0.0072	0.1873	0.1052	0.1548	0.1761	-0.2666	0.0236	0.07517	0.5102	-0.1227	0.291
Right posterior cingulate gyrus	-0.1879	0.1018	0.0878	0.4507	0.02753	0.8109	-0.1629	0.1717	0.07251	0.5254	-0.05634	0.6288
Left posterior cingulate gyrus	-0.2483	0.0294	0.03099	0.7904	0.02431	0.8327	-0.1925	0.1051	0.09187	0.4207	-0.1006	0.3872
Right precuneus	-0.2037	0.0755	0.08097	0.4869	0.04247	0.712	-0.1737	0.1446	0.02614	0.8192	-0.05175	0.657
Left precuneus	-0.2244	0.0497	-0.02113	0.8563	0.03021	0.7929	-0.1681	0.1582	0.04724	0.6793	-0.08841	0.4476
Right parahippocampal gyrus	-0.1151	0.3187	0.07956	0.4945	0.1372	0.231	-0.0498	0.6778	0.1159	0.3093	0.006693	0.9542
Left parahippocampal gyrus	-0.2281	0.046	-0.01547	0.8945	0.06114	0.5949	-0.1017	0.3954	0.1229	0.2807	-0.1154	0.3208
Right posterior insula	-0.177	0.1236	0.1734	0.1342	0.1336	0.2435	-0.1379	0.2481	0.09512	0.4044	0.09532	0.4127
Left posterior insula	-0.3336	0.003	0.09502	0.4142	0.09791	0.3938	-0.23	0.052	0.075	0.5112	-0.09227	0.4279
Right parietal operculum	-0.2346	0.04	0.2061	0.0741	0.1192	0.2986	-0.1702	0.1528	0.08264	0.469	0.0356	0.7601
Left parietal operculum	-0.2966	0.0088	0.02899	0.8036	0.1366	0.233	-0.212	0.0738	0.05732	0.6159	-0.1509	0.1931
Right postcentral gyrus	-0.1964	0.0869	0.2602	0.0232	0.2613	0.0209	-0.2055	0.0833	0.0978	0.3912	0.04528	0.6977
Left postcentral gyrus	-0.1602	0.164	0.07381	0.5263	0.155	0.1754	-0.04764	0.6911	0.1116	0.3273	-0.05807	0.6183
Right posterior orbital gyrus	-0.1615	0.1605	0.1635	0.1582	0.1711	0.1342	-0.0983	0.4114	0.1064	0.3505	0.001123	0.9923
Left posterior orbital gyrus	-0.2795	0.0138	0.1261	0.2777	0.1377	0.2293	-0.1551	0.1933	0.1004	0.3785	-0.06957	0.5504
Right planum polare	-0.1762	0.1254	0.1817	0.1163	0.1495	0.1913	-0.1111	0.3529	0.1303	0.2524	0.08498	0.4655
Left planum polare	-0.3182	0.0048	0.1177	0.3113	0.09552	0.4055	-0.2306	0.0513	0.1136	0.3187	-0.0683	0.5577
Right precentral gyrus	-0.214	0.0617	0.2857	0.0123	0.2209	0.0519	-0.2386	0.0435	0.1291	0.2567	0.01877	0.8721
Left precentral gyrus	-0.2011	0.0795	0.1285	0.2686	0.1732	0.1293	-0.09145	0.4449	0.128	0.2609	-0.04074	0.7268
Right planum temporale	-0.2336	0.0409	0.162	0.162	0.1082	0.3457	-0.1412	0.2367	0.06469	0.5711	0.09391	0.4197
Left planum temporale	-0.2783	0.0143	0.0325	0.7804	0.09882	0.3894	-0.2177	0.0662	0.03423	0.7646	-0.1511	0.1926
Right subcallosal area	-0.1625	0.1578	0.09954	0.3923	0.1436	0.2097	-0.09651	0.42	0.05173	0.6507	0.008836	0.9396
Left subcallosal area	-0.2207	0.0538	0.07952	0.4947	0.1558	0.1732	-0.1521	0.2023	0.08704	0.4456	-0.01497	0.8979
Right sup. frontal gyrus	-0.1841	0.109	0.335	0.0031	0.23	0.0428	-0.1948	0.101	0.1602	0.1585	-0.07049	0.5451
Left sup. frontal gyrus	-0.2055	0.0729	0.2453	0.0327	0.2201	0.0528	-0.1014	0.3967	0.1727	0.1279	-0.03791	0.7451
Right supplementary motor cortex	-0.1839	0.1094	0.3214	0.0046	0.2091	0.0662	-0.1784	0.1338	0.1507	0.1848	-0.06429	0.5811
Left supplementary motor cortex	-0.1867	0.1039	0.2898	0.0111	0.1908	0.0943	-0.1215	0.3094	0.1765	0.1197	-0.02694	0.8173
Right supramarginal gyrus	-0.2073	0.0704	0.2527	0.0277	0.2439	0.0314	-0.1529	0.1998	0.1244	0.2746	0.06191	0.5952
Left supramarginal gyrus	-0.2359	0.0389	0.05052	0.6647	0.1421	0.2144	-0.1474	0.2168	0.06923	0.5444	-0.1201	0.3015
Right sup. occipital gyrus	-0.18	0.1172	0.1293	0.2655	0.1066	0.3529	-0.11	0.3576	0.116	0.3087	0.009688	0.9338
Left sup. occipital gyrus	-0.1416	0.2194	-0.02771	0.8122	0.1215	0.2895	-0.1493	0.2105	0.04201	0.7132	-0.04983	0.669
Right sup. parietal lobule	-0.1323	0.2513	0.2419	0.0353	0.2702	0.0167	-0.09359	0.4342	0.1083	0.3422	0.07429	0.5236
Left sup. parietal lobule	-0.1177	0.308	0.0595	0.6097	0.1397	0.2224	-0.0163	0.8919	0.094	0.41	0.01039	0.929
Right sup. temporal gyrus	-0.2086	0.0687	0.168	0.147	0.1384	0.2268	-0.1064	0.3738	0.1224	0.2826	0.1369	0.2382
Left sup. temporal gyrus	-0.287	0.0114	0.06498	0.5771	0.05947	0.605	-0.2117	0.0743	0.04347	0.7037	-0.1563	0.1776
Right temporal pole	-0.1205	0.2965	0.1925	0.0958	0.2058	0.0706	-0.04414	0.7128	0.1693	0.1358	0.006419	0.9561
Left temporal pole	-0.2867	0.0115	0.1175	0.312	0.06505	0.5715	-0.1845	0.1208	0.1077	0.3447	-0.1134	0.3294
Right triangular inf. frontal gyrus	-0.1969	0.0861	0.1796	0.1205	0.1123	0.3278	-0.1983	0.095	0.1231	0.2797	0.028	0.8103
Left triangular inf. frontal gyrus	-0.2652	0.0197	0.218	0.0585	0.1763	0.1226	-0.266	0.0239	0.09448	0.4076	-0.09099	0.4344
Right transverse temporal gyrus	-0.1807	0.1157	0.1683	0.1462	0.09661	0.4001	-0.1533	0.1985	0.0776	0.4967	0.08695	0.4551
Left transverse temporal gyrus	-0.3137	0.0055	0.03932	0.7359	0.09703	0.398	-0.2392	0.043	0.02332	0.8384	-0.1182	0.309
